# Supplementary material for: Methylphenidate or Family Mindfulness? Effects on Internalizing, Externalizing and Social Problems in Children with Attention Deficit Hyperactivity Disorder
Source: Children (Basel). 2025 May 26;12(6):681. doi: 10.3390/children12060681 (PMC12190967; doi:10.3390/children12060681)
Supplement: Supplementary file 1 [file children-12-00681-s001.zip]

Archive with 1 entries (1 files):
- children-3619912-supplementary.pdf
